# Supplementary material for: Cytokine Dynamics in Acute Pancreatitis: The Quest for Biomarkers from Acute Disease to Disease Resolution
Source: J Clin Med. 2024 Apr 15;13(8):2287. doi: 10.3390/jcm13082287 (PMC11051017; doi:10.3390/jcm13082287)
Supplement: Supplementary file 1 [file jcm-13-02287-s001.zip]

Archive with 1 entries (1 files):
- jcm-2903436-supplementary.pptx
